# Supplementary material for: Contributions of obesity to kidney health and disease: insights from Mendelian randomization and the human kidney transcriptomics
Source: Cardiovasc Res. 2021 Dec 10;118(15):3151–61. doi: 10.1093/cvr/cvab357 (PMC9732514; doi:10.1093/cvr/cvab357)
Supplement: cvab357_Supplementary_Data [file cvab357_supplementary_data.zip]

Archive with 2 entries (2 files):
- Supplementary_appendix_submission_CVR_clean.docx
- Suppl_tables_obesity_eGFR_submission_EHJ_rev.xlsx
