# Supplementary material for: Contributions of obesity to kidney health and disease: insights from Mendelian randomization and the human kidney transcriptomics
Source: Cardiovasc Res. 2021 Dec 10;118(15):3151–61. doi: 10.1093/cvr/cvab357 (PMC9732514; doi:10.1093/cvr/cvab357)
Supplement: cvab357_Supplementary_Data [file cvab357_supplementary_data.zip › Suppl_tables_obesity_eGFR_submission_EHJ_rev.xlsx]

## Sheet: TableS1
Table S1. Overview of conventional observational analyses and genetic analyses. eGFRcrea – eGFR calculated by creatinine, eGFRcys – eGFR calculated by cystatine C, eGFRcreacys – eGFR calculated by creatinine and cystatine C, BUN – blood urea nitrogen, MR – Mendelian randomisation.
Results Section	Exposure	Outcome	Methods	Comments	Data source
Measures of general and abdominal obesity on biochemical parameters of kidney function	Body mass index, waist circumference	eGFRcrea	Conventional obervational analysis and one-sample MR	Discovery	UK Biobank individual data
		eGFRcys
		eGFRcreacys
		BUN
	Body mass index, waist circumference	eGFRcys	Two-sample MR	Replication	CKDgen GWAS
		BUN
	Body mass index, waist circumference	eGFRcys	One-sample MR	Sensitivity analyses using genetic scores of exposures constructed after exclusion of genetic variants mapping onto genes related to metabolism of creatinine/cystatin C/BUN	UK Biobank individual data
		BUN
	eGFRcys, BUN	Body mass index	Two-sample MR	Bidirectional causality analysis	UK Biobank individual data
		Waist circumference
Obesity measure and kidney health index	Body mass index, waist circumference	Kidney health index	Conventional obervational analysis		UK Biobank individual data
	403 binary traits	Kidney health index	Conventional obervational analysis		UK Biobank individual data
	Body mass index, waist circumference	Kidney health index	One-sample MR	Discovery	UK Biobank individual data
	Body mass index, waist circumference	Kidney health index	One-sample MR	Sensitivity analyses using genetic scores of exposures constructed after exclusion of genetic variants mapping onto genes related to metabolism of creatinine/cystatin C/BUN	UK Biobank individual data
	Body mass index, waist circumference	Kidney health index	One-sample MR	Sensitivity analyses using genetic scores of exposures constructed after exclusion of genetic variants associated with smoking/education	UK Biobank individual data
	Body mass index, waist circumference	Kidney health index	Two-sample MR	Sensitivity analysis	UK Biobank GWAS
	Kidney health index	Body mass index	Two-sample MR	Bidirectional causality analysis	UK Biobank individual data
		Waist circumference
BMI and WC and different kidney diseases	Body mass index, waist circumference	Chronic kidney disease	One-sample MR		UK Biobank individual data
		Hypertensive renal disease
		Renal failure
		Acute renal failure
		Other disorders of kidney and ureters
	Body mass index, waist circumference	Chronic kidney disease	Two-sample MR		CKDgen GWAS
		IgA nephropathy			GWAS (Feehally, et al. J Am Soc Nephrol. 2010;21(10):1791-1797)
		Diabetic nephropathy			GWAS (van Zuydam, et al. Diabetes. 2018;67(7):1414-1427)
Obesity measures and kidney health index - mediating effect of blood pressure and type 2 diabetes	Systolic blood pressure, diastolic blood pressure	Kidney health index	One-sample MR		UK Biobank individual data
	Type 2 diabetes	Kidney health index	One-sample MR		GWAS (Vujkovic, et al. Nat. Genet. 2020; 52:680-691)
	Body mass index, systolic blood pressure and type 2 diabetes	Kidney health index	Multivariable one-sample MR		UK Biobank individual data
	Waist circumference, systolic blood pressure and type 2 diabetes
	Body mass index, diastolic blood pressure and type 2 diabetes
	Waist circumference, diastolic blood pressure and type 2 diabetes
Kidney pathways and biological themes associated with BMI and waist circumference – gene set enrichment analysis	Body mass index, waist circumference	Expression of genes in human kidney	gene set enrichment (GSEA) analysis	Unadjusted and hypertension-, diabetes-adjusted analysis	Human Renal Tissue Resource
	Body mass index, waist circumference, hypertension and diabetes

## Sheet: TableS2
Table S2. Description of 403 binary traits in UK Biobank.
Trait	Trait description	Clinical category	Case	Control	Sample size
2178_excellent.good vs fair.poor	Overall health rating	General health	253602	82640	336242
6150_had high blood pressure or not	Vascular/heart problems diagnosed by doctor	Hypertension	91045	245847	336892
924_slow pace or not	Usual walking pace	Lifestyle and physical activity	25116	311054	336170
hypertension	Self-reported	Hypertension	89583	164059	253642
cardiovascular	Self-reported	Cardiovascular	90038	164059	254097
I30-I52 Other forms of heart disease	ICD10	Cardiovascular	23455	239807	263262
D60-D64 Aplastic and other anaemias	ICD10	Haematological	10145	253117	263262
J09-J18 Influenza and pneumonia	ICD10	Infections	8054	255208	263262
diabetes	Self-reported	Metabolic	13718	239449	253167
endocrine.diabetes	Self-reported	Metabolic	13812	239449	253261
D64.9 Anaemia - unspecified	ICD10	Haematological	9377	253885	263262
D64 Other anaemias	ICD10	Haematological	9402	253860	263262
J18 Pneumonia - organism unspecified	ICD10	Infections	7325	255937	263262
Z40-Z54 Persons encountering health services for specific procedures and health care	ICD10	General health	50134	213128	263262
N39.0 Urinary tract infection - site not specified	ICD10	Kidney and urinary tract disease	9992	253270	263262
I48 Atrial fibrillation and flutter	ICD10	Cardiovascular	12176	251086	263262
Chapter IX Diseases of the circulatory system	ICD10	Cardiovascular	49695	94129	143824
I20-I25 Ischaemic heart diseases	ICD10	Cardiovascular	24897	238365	263262
R50-R69 General symptoms and signs	ICD10	General health	37086	226176	263262
R30-R39 Symptoms and signs involving the urinary system	ICD10	Kidney and urinary tract disease	23746	239516	263262
I25 Chronic ischaemic heart disease	ICD10	Cardiovascular	20657	242605	263262
Chapter IV Endocrine - nutritional and metabolic diseases	ICD10	Metabolic	29655	114169	143824
N30-N39 Other diseases of urinary system	ICD10	Kidney and urinary tract disease	23961	239301	263262
T80-T88 Complications of surgical and medical care - not elsewhere classified	ICD10	Injuries and complications	18399	244863	263262
N39 Other disorders of urinary system	ICD10	Kidney and urinary tract disease	15629	247633	263262
1558_once or twice a week	Alcohol intake frequency	Lifestyle and physical activity	242591	94595	337186
6148_had diabetes related eye disease or not	Eye problems/disorders	Metabolic	2124	106832	108956
Chapter III Diseases of the blood and blood-forming organs and certain disorders involving the immune mechanism	ICD10	Haematological	11578	132246	143824
R31 Unspecified haematuria	ICD10	Kidney and urinary tract disease	12822	250440	263262
Chapter I Certain infectious and parasitic diseases	ICD10	Infections	12436	131388	143824
Chapter XIV Diseases of the genitourinary system	ICD10	Kidney and urinary tract disease	53927	89897	143824
J20-J22 Other acute lower respiratory infections	ICD10	Infections	6216	257046	263262
R00-R09 Symptoms and signs involving the circulatory and respiratory systems	ICD10	Cardiovascular	40645	222617	263262
I20 Angina pectoris	ICD10	Cardiovascular	14921	248341	263262
J22 Unspecified acute lower respiratory infection	ICD10	Infections	6089	257173	263262
L03.1 Cellulitis of other parts of limb	ICD10	Skin and subcutaneous tissue	4481	258781	263262
L03 Cellulitis	ICD10	Skin and subcutaneous tissue	5821	257441	263262
I60-I69 Cerebrovascular diseases	ICD10	Cardiovascular	6572	256690	263262
6150_had heart attack or not	Vascular/heart problems diagnosed by doctor	Cardiovascular	7797	329095	336892
6144_never eat sugar or foods.drinks containing sugar or not	Never eat eggs, dairy, wheat, sugar	Lifestyle and physical activity	62716	273576	336292
I20.9 Angina pectoris - unspecified	ICD10	Cardiovascular	12770	250492	263262
L00-L08 Infections of the skin and subcutaneous tissue	ICD10	Skin and subcutaneous tissue	8555	254707	263262
R10-R19 Symptoms and signs involving the digestive system and abdomen	ICD10	Digestive	46494	216768	263262
T81 Complications of procedures - not elsewhere classified	ICD10	Injuries and complications	10487	252775	263262
I25.1 Atherosclerotic heart disease	ICD10	Cardiovascular	14983	248279	263262
6150_had angina or not	Vascular/heart problems diagnosed by doctor	Cardiovascular	10672	326220	336892
Chapter XXI Factors influencing health status and contact with health services	ICD10	General health	77385	66439	143824
Chapter X Diseases of the respiratory system	ICD10	Respiratory	25144	118680	143824
4548_extremely.very.moderately happy vs extremely.very.moderately unhappy	Health satisfaction	Mental health	96553	14595	111148
K50-K52 Noninfective enteritis and colitis	ICD10	Digestive	15558	247704	263262
K52 Other non-infective gastro-enteritis and colitis	ICD10	Digestive	13098	250164	263262
Z00-Z13 Persons encountering health services for examination and investigation	ICD10	General health	35840	227422	263262
6150_had stroke or not	Vascular/heart problems diagnosed by doctor	Cardiovascular	5215	331677	336892
heart attack.myocardial infarction	Self-reported	Cardiovascular	7921	245224	253145
K52.9 Non-infective gastro-enteritis and colitis - unspecified	ICD10	Digestive	12631	250631	263262
J40-J47 Chronic lower respiratory diseases	ICD10	Respiratory	27214	236048	263262
Chapter XVIII Symptoms - signs and abnormal clinical and laboratory findings - not elsewhere classified	ICD10	Other	61114	82710	143824
M19 Other arthrosis	ICD10	Musculoskeletal	13430	249832	263262
R06 Abnormalities of breathing	ICD10	Respiratory	7516	255746	263262
angina	Self-reported	Cardiovascular	10890	242240	253130
gout	Self-reported	Metabolic	4930	248206	253136
Chapter XIII Diseases of the musculoskeletal system and connective tissue	ICD10	Musculoskeletal	50192	93632	143824
6164_walking for pleasure (not as a means of transport) or not	Types of physical activity in last 4 weeks	Lifestyle and physical activity	241906	93894	335800
M15-M19 Arthrosis	ICD10	Musculoskeletal	36394	226868	263262
N20-N23 Urolithiasis	ICD10	Kidney and urinary tract disease	5373	257889	263262
K59 Other functional intestinal disorders	ICD10	Digestive	8985	254277	263262
Chapter V Mental and behavioural disorders	ICD10	Mental health	13120	130704	143824
M45-M49 Spondylopathies	ICD10	Musculoskeletal	9598	253664	263262
K90-K93 Other diseases of the digestive system	ICD10	Digestive	10202	253060	263262
stroke	Self-reported	Cardiovascular	4660	248467	253127
738_31,000 or not	Average total household income before tax	Lifestyle and physical activity	152530	138113	290643
cerebrovascular disease	Self-reported	Cardiovascular	4674	248467	253141
6164_heavy DIY (eg. weeding, lawn mowing, carpentry, digging) or not	Types of physical activity in last 4 weeks	Lifestyle and physical activity	147898	187902	335800
I20.0 Unstable angina	ICD10	Cardiovascular	4231	259031	263262
K55-K64 Other diseases of intestines	ICD10	Digestive	52953	210309	263262
M50-M54 Other dorsopathies	ICD10	Musculoskeletal	16173	247089	263262
1090_drive or not	Time spent driving	Lifestyle and physical activity	159259	65733	224992
N20 Calculus of kidney and ureter	ICD10	Kidney and urinary tract disease	3948	259314	263262
N32 Other disorders of bladder	ICD10	Kidney and urinary tract disease	7273	255989	263262
R55 Syncope and collapse	ICD10	Other	7405	255857	263262
M79 Other soft tissue disorders - not elsewhere classified	ICD10	Musculoskeletal	10030	253232	263262
2080_not at all vs. any	Frequency of tiredness / lethargy in last 2 weeks	Mental health	154865	172912	327777
6159_had pain all over the body or not	Pain type(s) experienced in last month	Other	5120	331757	336877
1239_yes, on most or all days.only occasionally vs. no	Current tobacco smoking	Lifestyle and physical activity	33945	303306	337251
M54 Dorsalgia	ICD10	Musculoskeletal	11570	251692	263262
2296_any fall or not	Falls in the last year	General health	66216	270631	336847
I21 Acute myocardial infarction	ICD10	Cardiovascular	6582	256680	263262
muscle.soft tissue problem	Self-reported	Musculoskeletal	6351	246828	253179
renal.urology	Self-reported	Kidney and urinary tract disease	6489	246828	253317
1190_sometimes.usually vs. never.rarely	Nap during day	Lifestyle and physical activity	146582	190717	337299
R07 Pain in throat and chest	ICD10	Other	25661	237601	263262
1080_use computer or not	Time spent using computer	Lifestyle and physical activity	170523	91595	262118
924_brisk pace or not	Usual walking pace	Lifestyle and physical activity	134394	201776	336170
high cholesterol	Self-reported	Cardiovascular	43027	210477	253504
K92 Other diseases of digestive system	ICD10	Digestive	7480	255782	263262
6152_had dvt or not	Blood clot, DVT, bronchitis, emphysema, asthma, rhinitis, eczema, allergy diagnosed by doctor	Cardiovascular	6905	330100	337005
Chapter VI Diseases of the nervous system	ICD10	Neurology	17663	126161	143824
K20-K31 Diseases of oesophagus - stomach and duodenum	ICD10	Digestive	49383	213879	263262
728_1 vehicle or not	Number of vehicles in household	Lifestyle and physical activity	171670	163763	335433
Chapter XIX Injury - poisoning and certain other consequences of external causes	ICD10	Injuries and complications	25298	118526	143824
G40-G47 Episodic and paroxysmal disorders	ICD10	Neurology	11638	251624	263262
6159_had hip pain or not	Pain type(s) experienced in last month	Musculoskeletal	37768	299109	336877
R07.4 Chest pain - unspecified	ICD10	Other	18192	245070	263262
K80-K87 Disorders of gallbladder - biliary tract and pancreas	ICD10	Digestive	14739	248523	263262
L80-L99 Other disorders of the skin and subcutaneous tissue	ICD10	Skin and subcutaneous tissue	12998	250264	263262
R10 Abdominal and pelvic pain	ICD10	Other	25187	238075	263262
N40 Hyperplasia of prostate	ICD10	Kidney and urinary tract disease	9255	110183	119438
1687_plumper than average	Comparative body size at age 10	Demographic	53304	278580	331884
G50-G59 Nerve - nerve root and plexus disorders	ICD10	Neurology	14559	248703	263262
K29 Gastritis and duodenitis	ICD10	Digestive	23225	240037	263262
Chapter XI Diseases of the digestive system	ICD10	Digestive	63596	80228	143824
943_any stair climbing or not	Frequency of stair climbing in last 4 weeks	Lifestyle and physical activity	303720	30632	334352
N40-N51 Diseases of male genital organs	ICD10	Kidney and urinary tract disease	15987	103451	119438
R10.4 Other and unspecified abdominal pain	ICD10	Other	14132	249130	263262
1100_sometimes.often.most of the time vs. never.rarely	Drive faster than motorway speed limit	Lifestyle and physical activity	170233	135915	306148
R69 Unknown and unspecified causes of morbidity	ICD10	Other	13023	250239	263262
1220_sometimes.often.all of the time vs. never.rarely	Daytime dozing / sleeping (narcolepsy)	Lifestyle and physical activity	77513	258783	336296
S00-S09 Injuries to the head	ICD10	Injuries and complications	7013	256249	263262
6164_light DIY (eg. pruning, watering the lawn) or not	Types of physical activity in last 4 weeks	Lifestyle and physical activity	175399	160401	335800
M17 Gonarthrosis [arthrosis of knee]	ICD10	Musculoskeletal	16491	246771	263262
deep venous thrombosis (dvt)	Self-reported	Cardiovascular	6915	246218	253133
M20-M25 Other joint disorders	ICD10	Musculoskeletal	31879	231383	263262
T36-T50 Poisoning by drugs - medicaments and biological substances	ICD10	Injuries and complications	2743	260519	263262
M70-M79 Other soft tissue disorders	ICD10	Musculoskeletal	22494	240768	263262
M25 Other joint disorders - not elsewhere classified	ICD10	Musculoskeletal	10742	252520	263262
M79.6 Pain in limb	ICD10	Musculoskeletal	5057	258205	263262
1329_intake or not	Oily fish intake	Lifestyle and physical activity	299992	35935	335927
2060_not at all vs. any	Frequency of unenthusiasm / disinterest in last 2 weeks	Mental health	261122	65778	326900
20117_previous.current drinker vs. never	Alcohol drinker status	Lifestyle and physical activity	326751	10435	337186
H30-H36 Disorders of choroid and retina	ICD10	Eye	6107	257155	263262
6152_had emphysema.chronic bronchitis or not	Blood clot, DVT, bronchitis, emphysema, asthma, rhinitis, eczema, allergy diagnosed by doctor	Respiratory	5593	331412	337005
C15-C26 Malignant neoplasms of digestive organs	ICD10	Neoplasms	5357	257905	263262
M54.5 Low back pain	ICD10	Musculoskeletal	4023	259239	263262
R07.3 Other chest pain	ICD10	Other	7359	255903	263262
Chapter XII Diseases of the skin and subcutaneous tissue	ICD10	Skin and subcutaneous tissue	17106	126718	143824
884_any moderate physical activity or not	Number of days/week of moderate physical activity 10+ minutes	Lifestyle and physical activity	280498	40912	321410
M17.9 Gonarthrosis - unspecified	ICD10	Musculoskeletal	12840	250422	263262
1339_intake or not	Non-oily fish intake	Lifestyle and physical activity	322260	13992	336252
M25.5 Pain in joint	ICD10	Musculoskeletal	5126	258136	263262
Z08 Follow-up examination after treatment for malignant neoplasm	ICD10	Neoplasms	4212	259050	263262
6164_other exercises (eg. swimming, cycling, keep fit, bowling) or not	Types of physical activity in last 4 weeks	Lifestyle and physical activity	162771	173029	335800
K57 Diverticular disease of intestine	ICD10	Digestive	22232	241030	263262
H25-H28 Disorders of lens	ICD10	Eye	16606	246656	263262
6159_had knee pain or not	Pain type(s) experienced in last month	Musculoskeletal	71660	265217	336877
Z09 Follow-up examination after treatment for conditions other than malignant neoplasms	ICD10	General health	8739	254523	263262
904_any vigorous physical activity or not	Number of days/week of vigorous physical activity 10+ minutes	Lifestyle and physical activity	200985	120678	321663
hayfever.allergic rhinitis	Self-reported	Respiratory	12641	240704	253345
Z03 Medical observation and evaluation for suspected diseases and conditions	ICD10	General health	9095	254167	263262
1498_intake or not	Coffee intake	Lifestyle and physical activity	242994	69866	312860
emphysema.chronic bronchitis	Self-reported	Respiratory	4760	248421	253181
6159_had back pain or not	Pain type(s) experienced in last month	Musculoskeletal	85282	251595	336877
K20 Oesophagitis	ICD10	Digestive	7495	255767	263262
R51 Headache	ICD10	Other	6239	257023	263262
1379_intake or not	Lamb/mutton intake	Lifestyle and physical activity	277775	57827	335602
1170_fairly easy.very easy vs. not at all easy.not very easy	Getting up in morning	Lifestyle and physical activity	279041	57688	336729
M51 Other intervertebral disk disorders	ICD10	Musculoskeletal	5990	257272	263262
K63 Other diseases of intestine	ICD10	Digestive	11575	251687	263262
G56 Mononeuropathies of upper limb	ICD10	Neurology	8703	254559	263262
1369_intake or not	Beef intake	Lifestyle and physical activity	304332	31977	336309
1359_intake or not	Poultry intake	Lifestyle and physical activity	321047	15832	336879
K29.7 Gastritis - unspecified	ICD10	Digestive	12059	251203	263262
Chapter VII Diseases of the eye and adnexa	ICD10	Eye	17265	126559	143824
osteoarthritis	Self-reported	Musculoskeletal	20380	232966	253346
K80 Cholelithiasis	ICD10	Digestive	11720	251542	263262
H26 Other cataract	ICD10	Eye	11738	251524	263262
1349_intake or not	Processed meat intake	Lifestyle and physical activity	309384	27554	336938
rheumatoid arthritis	Self-reported	Musculoskeletal	3824	249295	253119
K80.2 Calculus of gallbladder without cholecystitis	ICD10	Digestive	7059	256203	263262
6144_never eat dairy products or not	Never eat eggs, dairy, wheat, sugar	Lifestyle and physical activity	7257	329035	336292
G56.0 Carpal tunnel syndrome	ICD10	Neurology	7898	255364	263262
6144_never eat wheat products or not	Never eat eggs, dairy, wheat, sugar	Lifestyle and physical activity	8840	327452	336292
K00-K14 Diseases of oral cavity - salivary glands and jaws	ICD10	Digestive	12689	250573	263262
H26.9 Cataract - unspecified	ICD10	Eye	10808	252454	263262
hypothyroidism.myxoedema	Self-reported	Metabolic	16732	236455	253187
1319_intake or not	Dried fruit intake	Lifestyle and physical activity	125562	182219	307781
eye.eyelid problem	Self-reported	Eye	16795	236455	253250
1110_use mobile phone or not	Length of mobile phone use	Lifestyle and physical activity	282115	51310	333425
basal cell carcinoma	Self-reported	Neoplasms	3414	25604	29018
I80-I89 Diseases of veins - lymphatic vessels and lymph nodes - not elsewhere classified	ICD10	Cardiovascular	31515	231747	263262
2050_not at all vs. any	Frequency of depressed mood in last 2 weeks	Mental health	249730	73709	323439
K57.3 Diverticular disease of large intestine without perforation or abscess	ICD10	Digestive	19195	244067	263262
K40-K46 Hernia	ICD10	Digestive	38344	224918	263262
6148_had cataract or not	Eye problems/disorders	Eye	10508	98448	108956
1408_intake or not	Cheese intake	Lifestyle and physical activity	321242	8342	329584
6144_never eat eggs or foods containing eggs or not	Never eat eggs, dairy, wheat, sugar	Lifestyle and physical activity	8554	327738	336292
R10.1 Pain localised to upper abdomen	ICD10	Other	7008	256254	263262
K44.9 Diaphragmatic hernia without obstruction or gangrene	ICD10	Digestive	21854	241408	263262
20018_correct recall on first attempt or not	Prospective memory result	Mental health	89051	22229	111280
K44 Diaphragmatic hernia	ICD10	Digestive	21899	241363	263262
1389_intake or not	Pork intake	Lifestyle and physical activity	285194	50507	335701
K22 Other diseases of oesophagus	ICD10	Digestive	8011	255251	263262
T84 Complications of internal orthopaedic prosthetic devices - implants and grafts	ICD10	Injuries and complications	3977	259285	263262
R10.3 Pain localised to other parts of lower abdomen	ICD10	Other	6094	257168	263262
2070_not at all vs. any	Frequency of tenseness / restlessness in last 2 weeks	Mental health	240709	84627	325336
6160_sports club or gym	Leisure/social activities	Lifestyle and physical activity	101283	235317	336600
981_30 min or not	Duration walking for pleasure	Lifestyle and physical activity	186891	53859	240750
H25 Senile cataract	ICD10	Eye	6792	256470	263262
6160_pub or social club	Leisure/social activities	Lifestyle and physical activity	92345	244255	336600
6149_had bleeding gums or not	Mouth/teeth dental problems	Other	43517	292844	336361
M17.1 Other primary gonarthrosis	ICD10	Musculoskeletal	4115	259147	263262
3466_15 mins or not	Time from waking to first cigarette	Lifestyle and physical activity	11988	11268	23256
Chapter II Neoplasms	ICD10	Neoplasms	41155	102669	143824
M16 Coxarthrosis [arthrosis of hip]	ICD10	Musculoskeletal	9764	253498	263262
6159_had neck or shoulder pain or not	Pain type(s) experienced in last month	Other	76499	260378	336877
M16.9 Coxarthrosis - unspecified	ICD10	Musculoskeletal	6849	256413	263262
1200_sometimes.usually vs. never.rarely	Sleeplessness / insomnia	Lifestyle and physical activity	256698	80484	337182
K21.9 Gastro-oesophageal reflux disease without oesophagitis	ICD10	Digestive	11523	251739	263262
971_once a week or not	Frequency of walking for pleasure in last 4 weeks	Lifestyle and physical activity	152722	88168	240890
R19 Other symptoms and signs involving the digestive system and abdomen	ICD10	Digestive	12399	250863	263262
6149_had painful gums or not	Mouth/teeth dental problems	Other	9281	327080	336361
6159_had stomach or abdominal pain or not	Pain type(s) experienced in last month	Other	28050	308827	336877
20126_bipolar I disorder	Bipolar and major depression status	Mental health	508	80420	80928
3476_very.fairly easy vs. very.fairly difficult	Difficulty not smoking for 1 day	Lifestyle and physical activity	6383	16935	23318
K21 Gastro-oesophageal reflux disease	ICD10	Digestive	18769	244493	263262
1458_intake or not	Cereal intake	Lifestyle and physical activity	282385	40416	322801
20126_probable recurrent major depression (severe)	Bipolar and major depression status	Mental health	5785	75143	80928
K22.1 Ulcer of oesophagus	ICD10	Digestive	4291	258971	263262
2110_almost daily or not	Able to confide	Mental health	178477	149247	327724
1697_shorter than average	Comparative height size at age 10	Demographic	66786	265433	332219
dermatology	Self-reported	Skin and subcutaneous tissue	9621	243810	253431
6149_had loose teeth or not	Mouth/teeth dental problems	Other	13197	323164	336361
2267_most of the time.always vs. never.rarely.sometimes	Use of sun/uv protection	Lifestyle and physical activity	195705	139521	335226
eczema.dermatitis	Self-reported	Skin and subcutaneous tissue	9513	243810	253323
migraine	Self-reported	Other	10646	242629	253275
20126_no bipolar or depression	Bipolar and major depression status	Mental health	58499	22429	80928
Chapter VIII Diseases of the ear and mastoid process	ICD10	Ear	3953	139871	143824
4674_never or not	Private healthcare	Lifestyle and physical activity	77859	33017	110876
4559_extremely.very.moderately happy vs extremely.very.moderately unhappy	Family relationship satisfaction	Mental health	103740	6725	110465
4526_extremely.very.moderately happy vs extremely.very.moderately unhappy	Happiness	Mental health	106297	4812	111109
1707_ right handedness or not	Handedness (chirality/laterality)	Demographic	299393	37959	337352
K63.5 Polyp of colon	ICD10	Digestive	9132	254130	263262
1021_30 min or not	Duration of light DIY	Lifestyle and physical activity	119945	48799	168744
6160_adult education class	Leisure/social activities	Lifestyle and physical activity	23943	312657	336600
991_once a week or not	Frequency of strenuous sports in last 4 weeks	Lifestyle and physical activity	27373	6919	34292
1498 & 1508_coffee intake or not, excluding decaffeinated coffee	Coffee intake; Coffee type	Lifestyle and physical activity	194414	47896	242310
M65-M68 Disorders of synovium and tendon	ICD10	Musculoskeletal	7520	255742	263262
4581_extremely.very.moderately happy vs extremely.very.moderately unhappy	Financial situation satisfaction	General health	96801	14191	110992
2734_at least 1 live birth or not	Number of live births	Lifestyle and physical activity	147768	33343	181111
1747_black or not	Hair colour (natural, before greying)	Demographic	14217	322539	336756
K62 Other diseases of anus and rectum	ICD10	Digestive	18730	244532	263262
3637_once a week or not	Frequency of other exercises in last 4 weeks	Lifestyle and physical activity	119628	41512	161140
skin cancer	Self-reported	Neoplasms	1109	27755	28864
6152_had hayfever, allergic rhinitis or eczema or not	Blood clot, DVT, bronchitis, emphysema, asthma, rhinitis, eczema, allergy diagnosed by doctor	Other	77781	259224	337005
bowel problem	Self-reported	Digestive	8694	244699	253393
other urological problem (male)	Self-reported	Kidney and urinary tract disease	8936	244423	253359
1737_any sunburn occasion or not	Childhood sunburn occasions	Demographic	120324	131539	251863
anaemia	Self-reported	Haematological	636	252527	253163
R19.4 Change in bowel habit	ICD10	Digestive	9151	254111	263262
breast cancer	Self-reported	Neoplasms	7699	10835	18534
irritable bowel syndrome	Self-reported	Digestive	8513	244699	253212
D12 Benign neoplasm of colon - rectum - anus and anal canal	ICD10	Neoplasms	10403	252859	263262
heart arrhythmia	Self-reported	Cardiovascular	1964	251208	253172
K62.5 Haemorrhage of anus and rectum	ICD10	Digestive	10656	252606	263262
K40 Inguinal hernia	ICD10	Digestive	13018	250244	263262
gastro-oesophageal reflux (gord) . gastric reflux	Self-reported	Digestive	15384	237928	253312
864_everyday or not, exclusing unable to walk	Number of days/week walked 10+ minutes	Lifestyle and physical activity	154419	177456	331875
L98 Other disorders of skin and subcutaneous tissue - not elsewhere classified	ICD10	Skin and subcutaneous tissue	4516	258746	263262
6152_had asthma or not	Blood clot, DVT, bronchitis, emphysema, asthma, rhinitis, eczema, allergy diagnosed by doctor	Respiratory	38813	298192	337005
K80.1 Calculus of gallbladder with other cholecystitis	ICD10	Digestive	4309	258953	263262
N92 Excessive - frequent and irregular menstruation	ICD10	Kidney and urinary tract disease	10613	133211	143824
allergy.hypersensitivity.anaphylaxis	Self-reported	Injuries and complications	3950	249442	253392
neurology.eye.psychiatry	Self-reported	Neurology	151	253404	253555
H00-H06 Disorders of eyelid - lacrimal system and orbit	ICD10	Eye	7862	255400	263262
S80-S89 Injuries to the knee and lower leg	ICD10	Musculoskeletal	6862	256400	263262
4570_extremely.very.moderately happy vs extremely.very.moderately unhappy	Friendships satisfaction	Mental health	106948	3325	110273
pneumonia	Self-reported	Respiratory	5144	248018	253162
gastrointestinal.abdominal	Self-reported	Digestive	786	252902	253688
D10-D36 Benign neoplasms	ICD10	Neoplasms	36808	226454	263262
Z30.2 Sterilisation	ICD10	General health	5719	257543	263262
20126_bipolar II disorder	Bipolar and major depression status	Mental health	442	80486	80928
ent disorder.not cancer	Self-reported	Ear	1648	251833	253481
immunological.systemic disorders	Self-reported	Infections	8567	244928	253495
3647_30 min or not	Duration of other exercises	Lifestyle and physical activity	126445	34820	161265
oesophageal disorder	Self-reported	Digestive	458	252902	253360
1478_intake vs. never.rarely	Salt added to food	Lifestyle and physical activity	146179	191206	337385
Z30 Contraceptive management	ICD10	General health	7404	255858	263262
K40.9 Unilateral or unspecified inguinal hernia - without obstruction or gangrene	ICD10	Digestive	11831	251431	263262
respiratory.ent	Self-reported	Respiratory	40013	213713	253726
depression	Self-reported	Mental health	15365	237941	253306
6148_had macular degeneration or not	Eye problems/disorders	Eye	2543	106413	108956
osteoporosis	Self-reported	Musculoskeletal	5587	247573	253160
2634_30 min or not	Duration of heavy DIY	Lifestyle and physical activity	104956	32361	137317
2207 & 6147_for short-sightedness (myopia)	Wears glasses or contact lenses; Reason for glasses/contact lenses	Eye	26973	39980	66953
1120_weekly usage of mobile phone in last 3 months	Weekly usage of mobile phone in last 3 months	Lifestyle and physical activity	109046	172388	281434
H02 Other disorders of eyelid	ICD10	Eye	4632	258630	263262
liver.biliary.pancreas problem	Self-reported	Digestive	661	252527	253188
prostate cancer	Self-reported	Neoplasms	2738	8015	10753
haematology	Self-reported	Haematological	394	252780	253174
asthma	Self-reported	Respiratory	39501	213713	253214
nasal.sinus disorder	Self-reported	Nose	1480	251782	253262
C60-C63 Malignant neoplasms of male genital organs	ICD10	Neoplasms	5114	114324	119438
6149_had toothache or not	Mouth/teeth dental problems	Other	13339	323022	336361
1011_once a week or not	Frequency of light DIY in last 4 weeks	Lifestyle and physical activity	104900	64768	169668
thyroid problem (not cancer)	Self-reported	Metabolic	953	252250	253203
K21.0 Gastro-oesophageal reflux disease with oesophagitis	ICD10	Digestive	8600	254662	263262
C61 Malignant neoplasm of prostate	ICD10	Neoplasms	4848	114590	119438
20126_single probable major depression episode	Bipolar and major depression status	Mental health	5450	75478	80928
1697_taller than average	Comparative height size at age 10	Demographic	85944	246275	332219
N80-N98 Noninflammatory disorders of female genital tract	ICD10	Kidney and urinary tract disease	39059	104765	143824
N39.3 Stress incontinence	ICD10	Kidney and urinary tract disease	4685	258577	263262
respiratory infection	Self-reported	Respiratory	147	253020	253167
endometriosis	Self-reported	Kidney and urinary tract disease	2856	132883	135739
ovarian cyst or cysts	Self-reported	Kidney and urinary tract disease	2856	132883	135739
uterine fibroids	Self-reported	Kidney and urinary tract disease	2856	132883	135739
J34.2 Deviated nasal septum	ICD10	Respiratory	3231	260031	263262
N60-N64 Disorders of breast	ICD10	Other	4337	258925	263262
M23.2 Derangement of meniscus due to old tear or injury	ICD10	Musculoskeletal	7534	255728	263262
other neurological problem	Self-reported	Neurology	991	252215	253206
neurology	Self-reported	Neurology	518	252774	253292
Z30-Z39 Persons encountering health services in circumstances related to reproduction	ICD10	General health	16216	247046	263262
L60-L75 Disorders of skin appendages	ICD10	Skin and subcutaneous tissue	8353	254909	263262
N92.0 Excessive and frequent menstruation with regular cycle	ICD10	Kidney and urinary tract disease	7013	136811	143824
I84.9 Unspecified haemorrhoids without complication	ICD10	Digestive	10552	252710	263262
1727_very.moderately tanned vs. mildly.occasionanlly.never tanned	Ease of skin tanning	Skin and subcutaneous tissue	201517	129123	330640
M20 Acquired deformities of fingers and toes	ICD10	Musculoskeletal	7872	255390	263262
6164_strenuous sports or not	Types of physical activity in last 4 weeks	Neoplasms	34653	301147	335800
gynaecological disorder (not cancer)	Self-reported	Kidney and urinary tract disease	7995	245218	253213
prolapsed disc.slipped disc	Self-reported	Musculoskeletal	7973	245218	253191
1747_red or not	Hair colour (natural, before greying)	Demographic	15362	321394	336756
D23 Other benign neoplasms of skin	ICD10	Neoplasms	3420	259842	263262
2207 & 6147_for reading.near work	Wears glasses or contact lenses; Reason for glasses/contact lenses	Demographic	29225	37728	66953
C44 Other malignant neoplasms of skin	ICD10	Neoplasms	9020	254242	263262
1687_thinner than average	Comparative body size at age 10	Demographic	108374	223510	331884
heart.cardiac problem	Self-reported	Cardiovascular	1277	251981	253258
musculoskeletal.trauma	Self-reported	Musculoskeletal	1213	252523	253736
6159_had facial pain or not	Pain type(s) experienced in last month	Other	6121	330756	336877
2207 & 6147_for astigmatism	Wears glasses or contact lenses; Reason for glasses/contact lenses	Eye	8825	58128	66953
C43-C44 Melanoma and other malignant neoplasms of skin	ICD10	Neoplasms	10414	252848	263262
C50 Malignant neoplasm of breast	ICD10	Neoplasms	8198	135626	143824
C50-C50 Malignant neoplasm of breast	ICD10	Neoplasms	8198	135626	143824
2624_once a week or not	Frequency of heavy DIY in last 4 weeks	Lifestyle and physical activity	61778	75371	137149
20126_probable recurrent major depression (moderate)	Bipolar and major depression status	Mental health	10244	70684	80928
1747_blonde or not	Hair colour (natural, before greying)	Demographic	38562	298194	336756
1747_dark brown or not	Hair colour (natural, before greying)	Demographic	125584	211172	336756
1180_a more morning person vs. a more evening person	Morning/evening person (chronotype)	Lifestyle and physical activity	109530	85814	195344
M75 Shoulder lesions	ICD10	Musculoskeletal	7501	255761	263262
ovarian problem	Self-reported	Kidney and urinary tract disease	4742	131004	135746
1717_very fair.fair vs. other	Skin colour	Demographic	267339	65996	333335
4537_extremely.very.moderately happy vs extremely.very.moderately unhappy	Work/job satisfaction	Mental health	68602	7354	75956
psoriasis	Self-reported	Skin and subcutaneous tissue	4028	249129	253157
uterine problem	Self-reported	Kidney and urinary tract disease	4765	131004	135769
N81 Female genital prolapse	ICD10	Kidney and urinary tract disease	9343	134481	143824
non-melanoma skin cancer	Self-reported	Skin and subcutaneous tissue	526	28317	28843
6160_religious group	Leisure/social activities	Lifestyle and physical activity	47450	289150	336600
1001_30 min or not	Duration of strenuous sports	Lifestyle and physical activity	31655	2661	34316
C44.3 Skin of other and unspecified parts of face	ICD10	Skin and subcutaneous tissue	4682	258580	263262
N95.0 Postmenopausal bleeding	ICD10	Kidney and urinary tract disease	7340	136484	143824
prostate problem (not cancer)	Self-reported	Kidney and urinary tract disease	5217	248041	253258
disc problem	Self-reported	Musculoskeletal	4941	248246	253187
bone disorder	Self-reported	Musculoskeletal	850	252353	253203
fracture	Self-reported	Musculoskeletal	352	252774	253126
other abdominal problem	Self-reported	Other	352	252774	253126
N84 Polyp of female genital tract	ICD10	Kidney and urinary tract disease	8663	135161	143824
ear.vestibular disorder	Self-reported	Ear	3148	250129	253277
joint disorder	Self-reported	Musculoskeletal	1316	252134	253450
C50.9 Breast - unspecified	ICD10	Kidney and urinary tract disease	6102	137722	143824
S52 Fracture of forearm	ICD10	Musculoskeletal	5104	258158	263262
I83 Varicose veins of lower extremities	ICD10	Cardiovascular	8873	254389	263262
cholelithiasis.gall stones	Self-reported	Digestive	5840	247306	253146
D25 Leiomyoma of uterus	ICD10	Kidney and urinary tract disease	8094	135730	143824
2237_sometimes.often vs. never.rarely	Plays computer games	Lifestyle and physical activity	71092	266171	337263
M23 Internal derangement of knee	ICD10	Musculoskeletal	12496	250766	263262
anxiety.panic attacks	Self-reported	Mental health	5265	247937	253202
stomach disorder	Self-reported	Digestive	3773	249360	253133
L72.1 Trichilemmal cyst	ICD10	Skin and subcutaneous tissue	4065	259197	263262
J34 Other disorders of nose and nasal sinuses	ICD10	Nose	5259	258003	263262
haematology.dermatology	Self-reported	Haematological	707	252780	253487
N95 Menopausal and other perimenopausal disorders	ICD10	Kidney and urinary tract disease	8377	135447	143824
J30-J39 Other diseases of upper respiratory tract	ICD10	Respiratory	11517	251745	263262
diverticular disease.diverticulitis	Self-reported	Digestive	4013	249126	253139
psychological.psychiatric problem	Self-reported	Mental health	2481	250902	253383
other respiratory problems	Self-reported	Respiratory	618	252538	253156
6148_had glaucoma or not	Eye problems/disorders	Eye	4758	104198	108956
O30-O48 Maternal care related to the fetus and amniotic cavity and possible delivery problems	ICD10	Reproductive	5185	138639	143824
hiatus hernia	Self-reported	Digestive	8151	245002	253153
cataract	Self-reported	Eye	3826	249345	253171
glaucoma	Self-reported	Eye	3826	249345	253171
back problem	Self-reported	Musculoskeletal	4054	249293	253347
I84 Haemorrhoids	ICD10	Cardiovascular	19150	244112	263262
D25.9 Leiomyoma of uterus - unspecified	ICD10	Kidney and urinary tract disease	6526	137298	143824
M20.1 Hallux valgus (acquired)	ICD10	Musculoskeletal	5356	257906	263262
2207 & 6147_for a lazy eye (amblyopia)	Wears glasses or contact lenses; Reason for glasses/contact lenses	Eye	2729	64224	66953
D17 Benign lipomatous neoplasm	ICD10	Neoplasms	5180	258082	263262
I83.9 Varicose veins of lower extremities without ulcer or inflammation	ICD10	Cardiovascular	8491	254771	263262
N84.0 Polyp of corpus uteri	ICD10	Kidney and urinary tract disease	6378	137446	143824
D22 Melanocytic naevi	ICD10	Neoplasms	3884	259378	263262
O00-O08 Pregnancy with abortive outcome	ICD10	Reproductive	2865	140959	143824
6149_had mouth ulcers or not	Mouth/teeth dental problems	Other	34346	302015	336361
L72 Follicular cysts of skin and subcutaneous tissue	ICD10	Skin and subcutaneous tissue	6756	256506	263262
Chapter XV Pregnancy - childbirth and the puerperium	ICD10	Kidney and urinary tract disease	10988	132836	143824
6159_had headache or not	Pain type(s) experienced in last month	Other	67047	269830	336877
O70 Perineal laceration during delivery	ICD10	Reproductive	4278	139546	143824
1747_light brown or not	Hair colour (natural, before greying)	Demographic	138803	197953	336756
enlarged prostate	Self-reported	Kidney and urinary tract disease	5081	112405	117486
1031_once a week or not	Frequency of friend/family visits	Lifestyle and physical activity	145164	189714	334878
K30 Dyspepsia	ICD10	Digestive	9545	253717	263262
gall bladder disease	Self-reported	Digestive	228	252921	253149
S50-S59 Injuries to the elbow and forearm	ICD10	Injuries and complications	5931	257331	263262
S60-S69 Injuries to the wrist and hand	ICD10	Injuries and complications	6268	256994	263262
S82 Fracture of lower leg - including ankle	ICD10	Musculoskeletal	4534	258728	263262
O60-O75 Complications of labour and delivery	ICD10	Reproductive	7312	136512	143824
2207 & 6147_for long-sightedness (hypermetropia)	Wears glasses or contact lenses; Reason for glasses/contact lenses	Eye	13950	53003	66953
cervical cancer	Self-reported	Neoplasms	1367	16948	18315

## Sheet: TableS3
Table S3. Genes metabolically or mechanistically related to the abundance of blood urea nitrogen, creatinine and cystatin C. BUN – blood urea nitrogen.
Ensembl gene ID	Gene symbol	Chromosome	Start position	End position	Gene biotype	Description	Kidney function biomarker relevance	Exclusion set
ENSG00000021826	CPS1	2	211342406	211543831	protein coding	carbamoyl-phosphate synthase 1, mitochondrial [Source:HGNC Symbol;Acc:2323]	BUN	Reactome - Urea cycle - R-HSA-70635
ENSG00000120329	SLC25A2	5	140682196	140683612	protein coding	solute carrier family 25 (mitochondrial carrier; ornithine transporter) member 2 [Source:HGNC Symbol;Acc:22921]	BUN	Reactome - Urea cycle - R-HSA-70635
ENSG00000118520	ARG1	6	131894284	131905472	protein coding	arginase 1 [Source:HGNC Symbol;Acc:663]	BUN	Reactome - Urea cycle - R-HSA-70635
ENSG00000126522	ASL	7	65540785	65558545	protein coding	argininosuccinate lyase [Source:HGNC Symbol;Acc:746]	BUN	Reactome - Urea cycle - R-HSA-70635
ENSG00000130707	ASS1	9	133320316	133376661	protein coding	argininosuccinate synthase 1 [Source:HGNC Symbol;Acc:758]	BUN	Reactome - Urea cycle - R-HSA-70635
ENSG00000102743	SLC25A15	13	41363548	41384247	protein coding	solute carrier family 25 (mitochondrial carrier; ornithine transporter) member 15 [Source:HGNC Symbol;Acc:10985]	BUN	Reactome - Urea cycle - R-HSA-70635
ENSG00000081181	ARG2	14	68086515	68118437	protein coding	arginase 2 [Source:HGNC Symbol;Acc:664]	BUN	Reactome - Urea cycle - R-HSA-70635
ENSG00000153406	NMRAL1	16	4511681	4545764	protein coding	NmrA-like family domain containing 1 [Source:HGNC Symbol;Acc:24987]	BUN	Reactome - Urea cycle - R-HSA-70635
ENSG00000161653	NAGS	17	42081914	42086431	protein coding	N-acetylglutamate synthase [Source:HGNC Symbol;Acc:17996]	BUN	Reactome - Urea cycle - R-HSA-70635
ENSG00000036473	OTC	X	38211798	38280703	protein coding	ornithine carbamoyltransferase [Source:HGNC Symbol;Acc:8512]	BUN	Reactome - Urea cycle - R-HSA-70635
ENSG00000132164	SLC6A11	3	10857885	10982419	protein coding	solute carrier family 6 (neurotransmitter transporter), member 11 [Source:HGNC Symbol;Acc:11044]	Creatinine	Reactome - Creatine metabolism - R-HSA-71288
ENSG00000131730	CKMT2	5	80529104	80562216	protein coding	creatine kinase, mitochondrial 2 (sarcomeric) [Source:HGNC Symbol;Acc:1996]	Creatinine	Reactome - Creatine metabolism - R-HSA-71288
ENSG00000011083	SLC6A7	5	149569520	149602351	protein coding	solute carrier family 6 (neurotransmitter transporter), member 7 [Source:HGNC Symbol;Acc:11054]	Creatinine	Reactome - Creatine metabolism - R-HSA-71288
ENSG00000111181	SLC6A12	12	299243	323736	protein coding	solute carrier family 6 (neurotransmitter transporter), member 12 [Source:HGNC Symbol;Acc:11045]	Creatinine	Reactome - Creatine metabolism - R-HSA-71288
ENSG00000166165	CKB	14	103985996	103989448	protein coding	creatine kinase, brain [Source:HGNC Symbol;Acc:1991]	Creatinine	Reactome - Creatine metabolism - R-HSA-71288
ENSG00000223572	CKMT1A	15	43985084	43991420	protein coding	creatine kinase, mitochondrial 1A [Source:HGNC Symbol;Acc:31736]	Creatinine	Reactome - Creatine metabolism - R-HSA-71288
ENSG00000171766	GATM	15	45653322	45694525	protein coding	glycine amidinotransferase (L-arginine:glycine amidinotransferase) [Source:HGNC Symbol;Acc:4175]	Creatinine	Reactome - Creatine metabolism - R-HSA-71288
ENSG00000130005	GAMT	19	1397091	1401569	protein coding	guanidinoacetate N-methyltransferase [Source:HGNC Symbol;Acc:4136]	Creatinine	Reactome - Creatine metabolism - R-HSA-71288
ENSG00000104879	CKM	19	45809672	45826235	protein coding	creatine kinase, muscle [Source:HGNC Symbol;Acc:1994]	Creatinine	Reactome - Creatine metabolism - R-HSA-71288
ENSG00000130821	SLC6A8	X	152953554	152962048	protein coding	solute carrier family 6 (neurotransmitter transporter), member 8 [Source:HGNC Symbol;Acc:11055]	Creatinine	Reactome - Creatine metabolism - R-HSA-71288
ENSG00000175315	CST6	11	65779312	65780976	protein coding	cystatin E/M [Source:HGNC Symbol;Acc:2478]	Cystatin C	Type 2 cystatin genes (secreted/extracellular) - manually curated from interpro, uniprot, wikipedia and checked against literature
ENSG00000125823	CSTL1	20	23420322	23425567	protein coding	cystatin-like 1 [Source:HGNC Symbol;Acc:15958]	Cystatin C	Type 2 cystatin genes (secreted/extracellular) - manually curated from interpro, uniprot, wikipedia and checked against literature
ENSG00000125831	CST11	20	23431040	23433494	protein coding	cystatin 11 [Source:HGNC Symbol;Acc:15959]	Cystatin C	Type 2 cystatin genes (secreted/extracellular) - manually curated from interpro, uniprot, wikipedia and checked against literature
ENSG00000125815	CST8	20	23471738	23476655	protein coding	cystatin 8 (cystatin-related epididymal specific) [Source:HGNC Symbol;Acc:2480]	Cystatin C	Type 2 cystatin genes (secreted/extracellular) - manually curated from interpro, uniprot, wikipedia and checked against literature
ENSG00000204663	CST13P	20	23499783	23522655	pseudogene	cystatin 13, pseudogene [Source:HGNC Symbol;Acc:44335]	Cystatin C	Type 2 cystatin genes (secreted/extracellular) - manually curated from interpro, uniprot, wikipedia and checked against literature
ENSG00000101435	CST9L	20	23545369	23549386	protein coding	cystatin 9-like [Source:HGNC Symbol;Acc:16233]	Cystatin C	Type 2 cystatin genes (secreted/extracellular) - manually curated from interpro, uniprot, wikipedia and checked against literature
ENSG00000173335	CST9	20	23583047	23586513	protein coding	cystatin 9 (testatin) [Source:HGNC Symbol;Acc:13261]	Cystatin C	Type 2 cystatin genes (secreted/extracellular) - manually curated from interpro, uniprot, wikipedia and checked against literature
ENSG00000101439	CST3	20	23608534	23619110	protein coding	cystatin C [Source:HGNC Symbol;Acc:2475]	Cystatin C	Type 2 cystatin genes (secreted/extracellular) - manually curated from interpro, uniprot, wikipedia and checked against literature
ENSG00000101441	CST4	20	23666277	23669677	protein coding	cystatin S [Source:HGNC Symbol;Acc:2476]	Cystatin C	Type 2 cystatin genes (secreted/extracellular) - manually curated from interpro, uniprot, wikipedia and checked against literature
ENSG00000170373	CST1	20	23728190	23731905	protein coding	cystatin SN [Source:HGNC Symbol;Acc:2473]	Cystatin C	Type 2 cystatin genes (secreted/extracellular) - manually curated from interpro, uniprot, wikipedia and checked against literature
ENSG00000170369	CST2	20	23804406	23807368	protein coding	cystatin SA [Source:HGNC Symbol;Acc:2474]	Cystatin C	Type 2 cystatin genes (secreted/extracellular) - manually curated from interpro, uniprot, wikipedia and checked against literature
ENSG00000170367	CST5	20	23856572	23860387	protein coding	cystatin D [Source:HGNC Symbol;Acc:2477]	Cystatin C	Type 2 cystatin genes (secreted/extracellular) - manually curated from interpro, uniprot, wikipedia and checked against literature
ENSG00000077984	CST7	20	24929866	24940564	protein coding	cystatin F (leukocystatin) [Source:HGNC Symbol;Acc:2479]	Cystatin C	Type 2 cystatin genes (secreted/extracellular) - manually curated from interpro, uniprot, wikipedia and checked against literature

## Sheet: TableS4
Table S4. Baseline adjusted and PheLiGe-pruned adjusted levels of statistical significance for associations between genetic scores for BMI and waist circumference with smoking and education phenotypes. PheLiGe – https://phelige.com, a database of billions of human genotype–phenotype associations, BMI – body mass index, Waist – waist circumference, Smoking initiation – smoking initiation defined a…
Model	Exposure	Confounder	Number of SNPs in the genetic score for exposure	Adjusted association with the cofounder – P-value
1.1-baseline	BMI	Smoking initiation	72	1.07884e-10
1.2-sensitivity	BMI	Smoking initiation	51	0.61906
1.3-baseline	Waist	Smoking initiation	43	1.81678e-12
1.4-sesnitivity	Waist	Smoking initiation	31	0.137089
1.5-baseline	BMI	Cigarettes per day	72	0.185323
1.6-sensitivity	BMI	Cigarettes per day	51	0.551026
1.7-baseline	Waist	Cigarettes per day	43	1
1.8-sesnitivity	Waist	Cigarettes per day	31	1
2.1-baseline	BMI	Education	72	0.000386186
2.2-sensitivity	BMI	Education	62	0.128945
2.3-baseline	Waist	Education	43	0.0734654
2.4-sensitivity	Waist	Education	35	1

## Sheet: TableS5
Table S5. Demographic and clinical information for 467 samples from the Human Renal Tissue resource. Values reported are either means and standard deviations (in parentheses) or counts and percentages (in parentheses). Waist circumference was available for 354 subjects.
	Variable summary
Number	467
Age (years)	57.6 (13.9)
Male sex	293 (62.7%)
Body mass index (kg/m2)	27.7 (4.9)
Waist circumference (cm)	95.9 (14.4)
Hypertension	294 (63.0%)
Diabetes	64 (13.7%)

## Sheet: TableS6
Table S6. Characteristics of unrelated individuals in UK Biobank. Data are counts and percentages or means and standard deviations.
	Variable summary
Number	314087
Ethnicity	White Brisith
Age (years)	57.0 (8.0)
Male sex	145,366 (46.3%)
UK BiLEVE Array	34,599 (11.0%)
Body mass index (kg/m2)	27.3 (4.6)
Waist circumference (cm)	90.2 (13.3)
Systolic Blood Pressure (mm Hg)	138.2 (18.6)
Diastolic Blood Pressure (mm Hg)	82.2 (10.1)

## Sheet: TableS7
Table S7. Putatively causal effect of body mass index and waist circumference on kidney health index from two-sample Mendelian randomisation analyses. eGFRcys – eGFR calculated by cystatine C, BUN – blood urea nitrogen, MR – Mendelian randomisation, IVW – inverse variance weighted, Pleiotropy – horizontal pleiotropy tested using MR-Egger intercept, β – regression coefficient (in log units per 5 k…
Exposure	Outcome	MR method	β	95%CIL	95%CIU	P-value	FDR
Body mass index	eGFRcys	IVW	-0.051191	-0.0740636	-0.0283184	1.47e-05	5.88e-05
		Weighted median	-0.051191	-0.0816878	-0.0196051	0.0013	0.00173333
		RadialMR	-0.0555477	-0.0751528	-0.0348535	1.11e-07	1.776e-06
		MR-PRESSO	-0.051191	-0.0740636	-0.0283184	1.47e-05	5.88e-05
		Pleiotropy					0.961
	BUN	IVW	0.0348535	0.0163376	0.0522802	0.000196	0.000285091
		Weighted median	0.0359426	0.0185159	0.0522802	5.23e-05	0.000139467
		RadialMR	0.0250509	0.01307	0.0370318	2.83e-05	9.056e-05
		MR-PRESSO	0.0185159	0.00108917	0.0348535	0.0341	0.0341
		Pleiotropy					0.86942
Waist circumference	eGFRcys	IVW	-0.0489913	-0.0731102	-0.0248725	7.63e-05	0.000152356
		Weighted median	-0.0422079	-0.0700953	-0.0135668	0.00331	0.00378286
		RadialMR	-0.0459765	-0.0663267	-0.02638	4.52e-06	3.616e-05
		MR-PRESSO	-0.0489913	-0.0731102	-0.0248725	7.63e-05	0.000152356
		Pleiotropy					0.36819
	BUN	IVW	0.0271337	0.00904456	0.0444691	0.0031	0.00378286
		Weighted median	0.0286411	0.0143205	0.0429616	0.000121	0.0001936
		RadialMR	0.0203503	0.010552	0.0309022	8.57e-05	0.000152356
		MR-PRESSO	0.0135668	0.00150743	0.0256262	0.0262	0.0279467
		Pleiotropy					0.209107

## Sheet: TableS8
Table S8. Putatively causal effect of eGFR calculated by cystatine C and blood urea nitrogen on body weight indices in two-sample Mendelian randomisation (inverse variance weighted, weighted median, RadialMR and MRPRESSO). eGFRcys – eGFR calculated by cystatine C, BUN – blood urea nitrogen, β – regression coefficient (per-unit increase of the continuous exposure or being the case of the binary ex…
Exposure	Outcome	Inverse variance weighted MR					Weighted median					RadialMR					MRPRESSO					Data source
		β	95%CIL	95%CIU	P-value	FDR	β	95%CIL	95%CIU	P-value	FDR	β	95%CIL	95%CIU	P-value	FDR	β	95%CIL	95%CIU	P-value	FDR
eGFRcys	Body mass index	0.0858052	-0.266765	0.438375	0.633364	0.927119	-0.0251051	-0.28657	0.23636	0.850728	0.927119	0.013	-0.238	0.263	0.92	0.927119	-0.056378	-0.313508	0.200752	0.667385	0.927119	GIANT GWAS
eGFRcys	Waist circumference	0.0371756	-0.353679	0.42803	0.852116	0.927119	-0.0771311	-0.377781	0.223519	0.615088	0.927119	-0.116	-0.358	0.125	0.345	0.927119	-0.0142902	-0.320491	0.291911	0.927119	0.927119
BUN	Body mass index	0.25996	-0.291419	0.811339	0.35545	0.927119	0.0626835	-0.18624	0.311607	0.621621	0.927119	0.084	-0.094	0.263	0.353	0.927119	-0.0657707	-0.273349	0.141807	0.534593	0.927119	GIANT GWAS
BUN	Waist circumference	0.368006	-0.14686	0.882872	0.161242	0.927119	-0.0481517	-0.317299	0.220995	0.725853	0.927119	0.062	-0.135	0.26	0.537	0.927119	-0.0743207	-0.27929	0.130648	0.477287	0.927119

## Sheet: TableS9
Table S9. Renal bio-markers in those with optimal health index and the remaining individuals in UK Biobank. Data are means (standard deviation). P-value - level of statistical significance from t-test, eGFRcrea – eGFR calculated by creatinine, eGFRcys – eGFR calculated by cystatin C, eGFRcreacys – eGFR calculated by creatinine and cystatin C, BUN – blood urea nitrogen, uACR – urinary albumin-to-c…
Variable	All	Optimal health index	Remaining individuals	P-value	Data source
n	301946	217289	84657	NA	UK Biobank individual data
eGFRcrea (ml/min/1.73 m2)	90.4 (13.0)	92.2 (11.2)	85.2 (16.3)	< 2.2E-16
eGFRcys (ml/min/1.73 m2)	88.2 (15.5)	90.4 (13.8)	81.8 (18.6)	< 2.2E-16
eGFRcreacys (ml/min/1.73 m2)	90.5 (13.2)	92.1 (11.8)	85.3 (15.9)	< 2.2E-16
BUN (mg dl-1)	15.0 (3.3)	14.5 (2.7)	16.6 (4.2)	< 2.2E-16
uACR (mg/g)	12.7 (9.7)	10.0 (5.2)	21.5 (14.6)	< 2.2E-16

## Sheet: TableS10
Table S10. Putatively causal effect of BMI and waist circumference on kidney health index from one-sample and two-sample Mendelian randomisation analyses. MR – Mendelian randomisation, IVW – inverse variance weighted, Pleiotropy – horizontal pleiotropy tested using MR-Egger intercept, OR – Odds ratio (per 5 kg/m2 higher body mass index or 10 cm higher waist circumference), 95%CIL – 95% confidence…
Exposure	Outcome	Design	MR method	OR	95%CIL	95%CIU	P-value	FDR	Data source
Body mass index	Kidney health index	Measured		0.936957	0.928563	0.945426	1.15898e-45	6.95387e-45	UK Biobank individual data
		One-sample MR		0.849585	0.790541	0.913037	9.18398e-06	2.292e-05
		Two-sample MR	IVW	0.866796	0.812039	0.926166	2.27e-05	3.405e-05	UK Biobank GWAS
			Weighted median	0.837771	0.762909	0.921837	0.000259	0.000282545
			RadialMR	0.847437	0.795991	0.900219	1.39e-07	5.56e-07
			MR-PRESSO	0.866796	0.812039	0.926166	2.27e-05	3.405e-05
			Pleiotropy					0.86942
Waist circumference	Kidney health index	Measured		0.938375	0.931837	0.944958	4.10407e-71	4.92488e-70	UK Biobank individual data
		One-sample MR		0.862738	0.805972	0.923502	2.1219e-05	3.405e-05
		Two-sample MR	IVW	0.901917	0.854734	0.951372	0.000154	0.0001848	UK Biobank GWAS
			Weighted median	0.865818	0.801018	0.936009	0.000286	0.000286
			RadialMR	0.889415	0.8444	0.936779	9.55e-06	2.292e-05
			MR-PRESSO	0.901917	0.854734	0.951372	0.000154	0.0001848
			Pleiotropy					0.190629

[truncated: 11 more sheets: TableS11, TableS12, TableS13, TableS14, TableS15, TableS16, TableS17, TableS18, TableS19, TableS20, TableS21]
